# Supplementary material for: Repeatability of Quantitative Sodium Magnetic Resonance Imaging for Estimating Pseudo-Intracellular Sodium Concentration and Pseudo-Extracellular Volume Fraction in Brain at 3 T
Source: PLoS One. 2015 Mar 9;10(3):e0118692. doi: 10.1371/journal.pone.0118692 (PMC4353709; doi:10.1371/journal.pone.0118692)
Supplement: S1 Dataset — (XLSX) [file pone.0118692.s001.xlsx]

## Sheet: data
volunteer	scan	tissue	c1_mean	c1_median	c1_mode	c1_std	c1_skew	c1_kurt	alpha_mean	alpha_median	alpha_mode	alpha_std	alpha_skew	alpha_kurt
1	1	gm	10.4626	10.3917	8.2689	5.4545	0.3652	3.2696	0.1685	0.1591	0.1428	0.0722	0.9829	4.9634
1	2	gm	10.0977	9.9582	7.0042	4.9381	0.2998	3.1126	0.2369	0.2288	0.2326	0.0583	1.1735	5.8434
1	1	wm	11.3988	11.1793	7.7913	6.1016	0.4339	3.1939	0.138	0.1262	0.1062	0.0724	2.2655	11.0958
1	2	wm	10.9991	10.5999	3.8995	5.6076	0.3544	2.8224	0.2102	0.205	0.2107	0.0489	1.6451	9.9629
1	1	full	11.0962	10.9108	9.7773	5.9135	0.4223	3.2906	0.1582	0.1453	0.1226	0.0743	1.3459	6.313
1	2	full	10.7118	10.405	7.0943	5.3928	0.3562	3.0619	0.2262	0.2182	0.2148	0.0562	1.3267	6.7443
2	1	gm	12.89	13.208	17.4744	5.1058	0.0318	3.539	0.2197	0.2096	0.2295	0.0762	0.7821	4.097
2	2	gm	15.1465	15.5708	18.7152	4.6155	-0.2935	3.2058	0.1966	0.1867	0.1631	0.0868	0.734	4.0158
2	1	wm	15.5202	15.6187	14.7437	5.3979	-0.111	2.9857	0.1718	0.1624	0.1465	0.0654	1.6819	8.6846
2	2	wm	18.3368	18.749	17.5118	4.7203	-0.078	5.8133	0.145	0.1327	0.1395	0.081	2.0138	10.2167
2	1	full	14.284	14.4971	13.3874	5.4528	0.0328	3.5261	0.2035	0.1912	0.1647	0.0762	0.9746	4.6009
2	2	full	16.807	17.1389	20.6116	4.9147	-0.2126	3.4625	0.1789	0.1643	0.1328	0.0883	1.0199	4.8727
3	1	gm	10.1691	10.1934	9.0661	3.6611	-0.007	2.8964	0.2065	0.1971	0.1834	0.0584	1.1486	5.7269
3	2	gm	13.6431	13.8395	10.6141	5.2872	-0.068	2.793	0.1986	0.189	0.1793	0.0666	1.1887	5.6444
3	1	wm	10.8847	10.6857	15.1145	4.3699	0.3055	2.9412	0.175	0.1706	0.1711	0.0459	1.8376	11.1147
3	2	wm	16.5357	16.893	13.7065	6.1356	-0.1968	2.6635	0.1641	0.1586	0.1577	0.0551	1.5913	9.3038
3	1	full	10.8151	10.7507	5.7807	4.1507	0.1523	2.8651	0.1955	0.1861	0.1742	0.0564	1.3258	6.4829
3	2	full	15.0846	15.3371	11.6319	5.7577	-0.0977	2.7811	0.1862	0.1767	0.1779	0.0648	1.2763	6.1747
4	1	gm	11.6683	11.5455	10.1698	5.6614	0.4292	3.7946	0.2167	0.2008	0.156	0.0829	0.924	3.9051
4	2	gm	10.1859	10.406	7.9102	4.5265	0.0617	3.0668	0.2352	0.2142	0.1957	0.1024	1.0557	4.2187
4	1	wm	12.0773	11.7913	7.7214	5.9223	0.2994	2.8139	0.1686	0.1617	0.1574	0.0587	1.7891	9.9323
4	2	wm	12.3919	12.514	9.1001	4.7234	-0.0912	2.7664	0.1696	0.1603	0.1522	0.0665	1.4263	7.5551
4	1	full	12.2546	11.962	12.058	6.1345	0.5183	3.9541	0.1991	0.1824	0.169	0.0785	1.1904	4.8325
4	2	full	11.3223	11.4524	11.7345	4.7966	0.0892	3.2595	0.2114	0.1902	0.1533	0.0963	1.2701	5.0395
5	1	gm	11.9141	12.2164	10.5861	4.3361	-0.2492	2.9047	0.1739	0.1563	0.1496	0.0864	2.5471	12.5748
5	2	gm	12.0527	12.5734	12.1944	3.6794	-0.5451	3.3418	0.2111	0.1972	0.1861	0.0822	1.2435	5.6382
5	1	wm	16.0479	16.6574	9.1164	6.3332	-0.257	2.934	0.2174	0.2023	0.1943	0.0864	1.1547	5.0052
5	2	wm	14.9484	15.3067	13.7798	4.0465	-0.2327	8.3627	0.1692	0.1535	0.1395	0.0813	2.8146	14.6748
5	1	full	13.7459	14.1624	15.3899	5.3455	-0.2026	3.1304	0.2023	0.184	0.1611	0.0883	1.467	6.4154
5	2	full	13.4681	13.9326	12.7444	3.9346	-0.5501	3.5638	0.1969	0.1801	0.1395	0.0839	1.5958	7.2789
6	1	gm	12.5904	13.0848	15.0676	3.8703	-0.4337	3.6949	0.2071	0.1927	0.1759	0.079	1.6116	7.6544
6	2	gm	10.7158	11.0598	11.6646	3.6146	-0.1693	3.869	0.2102	0.197	0.1927	0.0789	1.4119	6.8957
6	1	wm	14.8579	15.0841	12.8399	4.1736	-0.0491	7.9062	0.1736	0.1606	0.1457	0.0757	2.766	15.1119
6	2	wm	12.4717	12.7459	13.6881	3.9464	-0.3084	3.4879	0.1703	0.1579	0.1554	0.0767	2.7254	15.4214
6	1	full	13.7919	14.1709	12.6072	4.2253	-0.2497	4.7303	0.197	0.1811	0.1759	0.0802	1.8437	8.8448
6	2	full	11.7461	12.0251	12.6897	3.933	-0.0728	4.8293	0.197	0.1825	0.1772	0.0804	1.6786	8.3149
7	1	gm	12.2744	12.4651	11.9463	4.1488	0.1509	4.7387	0.2127	0.2015	0.1938	0.0717	1.139	5.4567
7	2	gm	10.4582	10.7802	9.4857	3.8046	-0.0144	4.433	0.2006	0.1916	0.195	0.0682	1.0146	5.1217
7	1	wm	14.3668	14.2986	13.6596	4.3766	0.3008	6.1933	0.1732	0.1658	0.1527	0.0562	1.8129	10.0437
7	2	wm	12.5459	12.5792	9.6185	4.0176	0.1707	5.7589	0.1693	0.1627	0.1617	0.053	1.817	10.5978
7	1	full	13.449	13.5217	11.5165	4.4453	0.2413	5.0274	0.199	0.1871	0.1686	0.0693	1.3029	6.077
7	2	full	11.5432	11.7575	9.355	4.0539	0.0572	4.6856	0.19	0.1798	0.1616	0.0652	1.2334	5.9737
8	1	gm	9.1977	9.7723	7.582	3.6912	-0.4036	2.7278	0.2225	0.2046	0.1894	0.0898	1.1222	4.5158
8	2	gm	8.791	9.1728	8.0061	3.4494	-0.2962	2.7375	0.2288	0.2123	0.1896	0.0777	1.2065	4.8352
8	1	wm	11.5394	11.6901	9.5739	3.5114	-0.2373	3.4092	0.1619	0.1535	0.1277	0.0576	1.7763	9.6801
8	2	wm	11.0422	11.1182	9.1555	3.4708	-0.2736	3.2091	0.1768	0.1687	0.1673	0.0515	1.6872	9.0848
8	1	full	10.2968	10.7039	12.8855	3.8218	-0.3484	3.0352	0.2027	0.1833	0.1463	0.0858	1.322	5.2456
8	2	full	9.8411	10.1114	8.1611	3.6231	-0.2746	2.9383	0.212	0.1949	0.1896	0.0747	1.3629	5.4938
9	1	gm	11.3809	11.84	13.3667	4.0018	-0.3237	3.4457	0.1993	0.1859	0.1595	0.0763	1.2973	5.7053
9	2	gm	11.7355	12.3441	13.4953	4.456	-0.2403	3.479	0.2175	0.2041	0.1862	0.0739	1.3074	5.6713
9	1	wm	13.6481	13.9623	13.6859	4.1928	-0.3529	3.3338	0.1599	0.1523	0.1518	0.0557	1.8345	9.7593
9	2	wm	14.25	14.5311	13.3529	4.5313	-0.3675	3.2238	0.1722	0.1663	0.1739	0.0532	1.4864	8.1205
9	1	full	12.5708	12.9576	11.0617	4.2597	-0.2932	3.4797	0.1866	0.1725	0.1491	0.0726	1.4497	6.3799
9	2	full	13.0266	13.5266	11.3838	4.7033	-0.2363	3.5486	0.2028	0.1896	0.1739	0.0711	1.3918	6.1688
10	1	gm	12.7031	13.2612	12.079	4.1431	-0.3641	3.6231	0.212	0.2012	0.1828	0.0704	1.1411	5.6388
10	2	gm	10.1305	10.4353	8.5151	4.3071	0.0127	3.4332	0.2167	0.2053	0.1698	0.0775	0.9477	4.7737
10	1	wm	14.8886	15.0126	15.2829	4.1207	-0.2905	3.7019	0.1638	0.1551	0.128	0.0598	1.6583	9.1207
10	2	wm	12.171	12.2639	8.9232	4.3992	0.0674	4.152	0.1672	0.158	0.1468	0.0638	1.5421	8.1727
10	1	full	13.9702	14.3327	18.2909	4.3914	-0.2696	3.7041	0.1964	0.1851	0.1655	0.0708	1.1793	5.7883
10	2	full	11.2436	11.4603	13.0333	4.6024	0.0588	3.6183	0.2024	0.19	0.1698	0.0773	1.0404	5.0092
11	1	gm	11.7546	12.4222	13.1602	4.4768	-0.5092	2.9906	0.2186	0.1989	0.1549	0.0849	1.5455	6.2497
11	2	gm	11.1412	11.6617	11.3649	3.769	-0.5687	3.0614	0.2085	0.1882	0.1488	0.091	1.6532	7.0169
11	1	wm	14.3719	14.6681	16.1337	4.5735	-0.3689	3.1785	0.1732	0.1642	0.15	0.058	2.1142	11.6336
11	2	wm	13.6525	13.8755	13.1596	3.8163	-0.3687	3.4	0.1604	0.1534	0.1377	0.0591	1.9152	11.4522
11	1	full	13.0098	13.5029	16.9257	4.6594	-0.4389	3.1167	0.2008	0.182	0.15	0.0788	1.7572	7.4714
11	2	full	12.2849	12.6635	12.7701	3.9577	-0.4523	3.1857	0.1916	0.1729	0.1679	0.0847	1.8074	8.1094
